# Supplementary material for: Coupling coordination and underlying mechanisms of urbanization development and land use efficiency in the Gansu section of the Yellow River Basin
Source: PLoS One. 2024 Apr 5;19(4):e0301784. doi: 10.1371/journal.pone.0301784 (PMC10997082; doi:10.1371/journal.pone.0301784)
Supplement: S1 Data — (XLSX) [file pone.0301784.s001.xlsx]

## Sheet: 2000
	Population urbanization			Economic urbanization			Social urbanization				Ecological urbanization			Input			Output
	Proportion of urban population (%)	Density of urban population (Person/km2)	Proportion of non-agricultural employment (%)	Per capita GDP (Yuan)	Proportion of non-agricultural industries (%)	Savings deposited by urban and rural residents (10000 Yuan)	Level of education (proportion)	Medical and health conditions (Beds per thousand people)	Transportation facility level (km/km2)	Communication facility level (Number of users/10000 person)	Urban greening coverage rate(%)	Harmless treatment rate of urban household waste(%)	Urban wastewater centralized treatment rate(%)	Capital input	Labor input	Land input	Economic benefits	Social benefits	Environmental benefits
														Total fixed assets(10000 yuan)	Number of individuals employed in secondary/tertiary industry （person）	Urban built-up area (km2)	Value added by secondary/tertiary industry (10000 yuan)	Per capita net income (Yuan)	Per capita green area (m2)
Anding	0.248936	11674	0.26007	1924	0.606093	92712	48.172	2.35485	0.163887	718.843	0.204	0.3563	0.43871	87471	28820	54.2106	54412	138.331	0.275479
Anning	1	6760	0.860237	7213	0.949461	562244	63.93	2.24981	0.353673	808.308	0.291	0.3425	0.35476	41863	22408.1	19.6532	114600	196.215	10.8614
Baiyin	0.786724	7187	0.371789	13562	0.961694	263179	54.0402	5.12639	0.368016	489.677	0.0937	0.85	0.370733	110251	44996.7	58.6236	358656	331.014	1.65985
Chengguan	0.9	14144	0.911224	15578	0.990052	4817388	59.1242	5.68372	0.668543	4783.92	0.221	0.3425	0.35476	820014	148144	46.6287	1194526	372.785	10.8614
Chongxin	0.2	9107	0.432551	3257	0.558206	37061	50.2537	2.22224	0.560777	1284.27	0.235	0.9	0.805581	39795	6054	13.5949	18068	206.136	1.68077
Dongxiang	0.0384615	13373	0.307264	675	0.571076	7497	33.8614	0.432194	0.574817	78.466	0.121	0.2003	0.322764	54393	5464	20.2844	9963	17.9107	2.52813
Gangu	0.129966	10086	0.331349	2155	0.505836	92457	38.589	0.485527	0.210037	1078.16	0.116	0.55	0.70826	97939	13219	52.3071	45960	53.3665	0.810746
Gaolan	0.258824	2034	0.288652	4179	0.716876	40468	50.098	1.4453	0.289261	439.129	0.101	0.3425	0.35476	25416	6515	27.4383	51400	129.891	10.8614
Guanghe	0.13	7609	0.235927	1309	0.658247	16411	43.4038	0.798339	1.55911	555.246	0.099	0.2003	0.322764	61047	5417	18.8429	18803	37.8453	2.52813
Heshui	0.176471	12010	0.164629	1828	0.55349	25822	45.5556	1.94837	0.127638	714.122	0.2567	0.6958	0.632322	27026	5129	10.7887	16763	92.6482	1.44452
Hezuo	0.5	7205	0.169816	3439	0.818119	12448	57.2847	2.31	0.158072	2135.32	0.067	0.4237	0.455758	14925	10439	15.901	21450	52.0868	2.70249
Hezheng	0.0526316	16625	0.372514	1138	0.514299	12286	49.7926	0.738257	0.121626	171.484	0.161	0.2003	0.322764	15509	6000	22.7291	11096	46.047	2.52813
Honggu	0.690791	6402	0.467076	11698	0.850775	130111	82.8086	5.63008	0.118145	818.656	0.291	0.3425	0.35476	79955	16352.1	17.9347	131700	366.168	10.8614
Huachi	0.153846	12353	0.0807177	2101	0.810794	20895	56.907	2.59946	0.112545	682.141	0.188	0.6958	0.632322	38113	5300	3.74816	95678	222.52	1.44452
Huating	0.32383	9475	0.243328	1427	0.499212	33294	73.3731	3.40909	0.453595	892.34	0.255	0.9	0.805581	53715	16100	20.437	29454	69.839	1.07715
Huanxian	0.158824	6975	0.139495	1114	0.505084	71554	42.2256	1.1089	0.0761167	259.085	0.1711	0.6958	0.632322	310580	8092	18.6906	18976	17.381	1.44452
Huining	0.161349	11628	0.176399	1229	0.533994	30084	44.1221	1.33479	0.592332	364.844	0.246	0.85	0.370733	43446	16126.2	85.0047	17700	6.80584	1.48994
Jishishan	0.045	3243	0.388225	796	0.639143	9327	48.7281	0.805301	0.457612	428.625	0.115	0.2003	0.322764	15964	5848	17.1389	11456	20.0175	2.52813
Jingchuan	0.168235	9065	0.18423	2434	0.454084	54729	42.1906	1.62984	0.839145	447.219	0.215	0.9	0.805581	36571	9785	72.1448	22538	28.4605	1.68077
Jingtai	0.341637	7034	0.209794	2422	0.604982	35390	50.1537	1.7001	0.432637	656.869	0.056	0.85	0.370733	32715	10846.1	50.0129	51348	33.8704	1.65985
Jingyuan	0.183785	12933	0.268458	2259	0.550823	52923	48.9997	1.34319	0.428557	494.459	0.106	0.85	0.370733	191577	13568.9	94.3129	27626	16.196	1.65985
Jingning	0.047619	6362	0.28289	4157	0.557427	11410	49.506	1.2426	1.02566	454.514	0.246	0.9	0.805581	115863	11816	60.0483	31551	72.2678	1.68077
Kangle	0.0416667	10603	0.190514	1064	0.50792	14412	49.8417	0.961543	0.563723	467.233	0.221	0.2003	0.322764	11871	6631	29.1433	12827	35.7884	2.52813
Kongtong	0.340426	13884	0.552796	4180	0.879162	157346	52.6965	2.07818	0.41867	1395.56	0.1226	1	0.805581	184853	28958	81.4013	163700	89.9438	1.68077
Lintan	0.0666667	4477	0.141121	1300	0.629639	8220	44.0946	1.36872	0.313699	763.381	0.067	0.4237	0.455758	19226	4753	25.5192	12113	20.6371	2.70249
Lintao	0.165472	8365	0.219226	1812	0.602282	139010	53.5179	1.29735	0.519308	282.712	0.092	0.6563	0.43871	54487	14585	66.4821	31044	40.3533	0.175479
Linxia City	0.75	10460	0.326518	2904	0.753089	123543	58.6994	4.13517	0.827173	1593.57	0.089	0.2003	0.322764	24646	26000	22.8373	93393	179.7	2.52813
Linxia	0.0540541	14427	0.311512	3182	0.590253	67802	53.7645	0.87435	0.712355	296.511	0.121	0.2003	0.422764	45951	8316	47.5135	25617	25.7991	2.52813
Lingtai	0.130435	10289	0.306032	2878	0.550092	41846	50.1975	2.03065	0.525423	625.104	0.31	0.9	0.805581	72927	6402	10.7038	36514	31.7776	1.68077
Longxi	0.222449	6428	0.247869	1523	0.650602	78192	46.6193	1.69127	0.467348	302.116	0.144	0.3563	0.43871	25230	14964	42.8017	48073	58.0647	0.275479
Luqu	0.113333	4000	0.0602499	3027	0.438011	11789	40.8178	3.50475	0.0248383	517.534	0.067	0.4237	0.455758	11348	2018	6.91566	3964	251.399	2.70249
Maqu	0.12	2016	0.0838088	5422	0.502376	4751	56.8653	2.16851	0.0904807	314.75	0.067	0.4237	0.455758	13915	3675	5.4638	13357	103.648	2.70249
Maiji	0.35333	26852	0.291944	3137	0.86633	154532	50.3802	2.84894	0.0334822	944.664	0.316	0.4	0.86826	27200	28392.1	65.0352	153473	125.368	0.810746
Minxian	0.0681818	4232	0.104352	1126	0.450418	24487	52.2092	0.870772	0.216386	120.871	0.074	0.6563	0.43871	24255	8136	38.7337	12329	17.0662	0.275479
Ningxian	0.0976923	14483	0.0317324	1125	0.596648	71554	46.8489	0.815618	0.24175	844.116	0.1896	0.6958	0.632322	158812	13290	89.2628	40322	37.4688	1.44452
Pingchuan	0.571868	29141	0.638849	7478	0.954979	70129	57.5592	6.70489	0.335153	831.917	0.0937	0.85	0.370733	115674	28898.6	31.8432	132977	206.618	1.65985
Qilihe	0.818262	9672	0.765172	10565	0.954051	1422461	62.8776	8.37538	0.71365	875.34	0.151	0.3425	0.35476	259562	43610	32.3353	419019	291.769	10.8614
Qinan	0.143224	10730	0.523153	960	0.490109	49366	45.5504	0.732542	0.273991	1016	0.176	0.4	0.75826	19401	9300	56.338	36306	67.1385	0.810746
Qinzhou	0.443009	23808	0.550415	3972	0.891669	248325	53.5799	1.70934	0.178122	1408.35	0.316	0.4	0.86826	284690	55519.4	77.1066	90459	159.024	0.810746
Qingshui	0.106667	11075	0.179995	919	0.455592	20496	49.5598	0.901869	0.196093	208.052	0.216	0.4	0.86826	24911	7693	41.5483	12624	56.5188	0.810746
Qingcheng	0.20303	11237	0.127989	6081	0.889218	222564	46.4332	1.74396	0.13239	1344.79	0.1361	0.6958	0.632322	106654	7910	14.2307	63024	105.478	1.44452
Tianzhu	0.213913	11428	0.169333	1865	0.655554	32653	56.488	1.86146	0.193041	553.85	0.15	0.78	0.76826	32866	7346	36.5295	31857	123.66	2.00245
Tongwei	0.0952174	11914	0.268506	1181	0.501632	19768	43.1705	1.23391	0.588454	170.385	0.217	0.3563	0.43871	13362	13172	47.6061	26588	68.5349	0.275479
Weiyuan	0.109412	7800	0.16076	1390	0.46058	35010	52.099	1.49305	0.440197	314.708	0.1135	0.6763	0.43871	67483	7798	40.554	18332	69.4447	0.275479
Wushan	0.131429	14325	0.31799	1218	0.464801	43928	54.2632	1.46942	0.199156	740.235	0.046	0.38	0.80826	91401	10000	38.4639	51718	48.833	0.810746
Xifeng	0.25	6965	0.252041	4839	0.799696	149531	59.1642	4.37193	1.06735	1353.35	0.1943	0.6958	0.632322	45252	47100	69.3541	63200	221.962	1.44452
Xigu	0.854425	13182	0.77052	25762	0.983379	1028576	58.8244	3.46409	0.716579	146.056	0.241	0.3425	0.35476	364909	46614.1	42.2329	432325	190.618	10.8614
Xiahe	0.15	8289	0.0730268	2392	0.434665	21394	55.0331	1.5963	0.050437	869.771	0.067	0.4237	0.455758	16729	3881	27.0096	8173	44.2799	2.70249
Yongdeng	0.22	2375	0.425463	4723	0.838682	115764	50.4958	1.5187	0.293639	1504.32	0.061	0.3425	0.35476	215989	14077	88.9682	166852	147.77	6.86138
Yongjing	0.2	17859	0.357413	1526	0.567973	52279	63.7561	2.37012	0.355055	1326.41	0.091	0.2003	0.322764	96508	11000	19.1668	15755	39.9192	1.81313
Yuzhong	0.293023	6640	0.397424	1921	0.6662	90993	49.9918	1.47289	0.659169	370.283	0.068	0.3425	0.35476	99726	14076	63.9549	24302	35.3782	10.8614
Zhangjiachuan	0.154516	7765	0.251078	822	0.603897	14681	32.2577	1.0052	0.271525	696.284	0.15	0.4	0.76826	22117	8513	28.5859	9797	35.2837	0.810746
Zhangxian	0.152632	6413	0.425118	1570	0.371016	10741	40.2923	1.39034	0.4371	219.299	0.204	0.6563	0.43871	64430	5858	11.9659	9883	24.8544	0.275479
Zhenyuan	0.06	8594	0.332735	1003	0.462006	49228	47.662	1.11707	0.177147	483.874	0.0829	0.6958	0.632322	130072	12704	66.2707	23122	16.929	1.44452
Zhengning	0.186957	3961	0.283058	1261	0.498828	35178	56.597	1.39323	0.158072	962.251	0.1483	0.6958	0.632322	18166	6437	23.9846	7298	15.777	1.44452
Zhuanglang	0.0952941	8436	0.138805	1470	0.596504	27161	71.4019	1.22022	0.691862	543.263	0.162	0.9	0.805581	15149	12563	40.1596	11908	15.8148	1.68077
Zhuoni	0.1	9791	0.0658295	1398	0.405365	7774	56.423	1.72947	0.12787	817.341	0.067	0.4237	0.455758	12764	6274	17.2468	5667	79.2423	2.48523

## Sheet: 2005
	Population urbanization			Economic urbanization			Social urbanization				Ecological urbanization			Input			Output
	Proportion of urban population (%)	Density of urban population (Person/km2)	Proportion of non-agricultural employment (%)	Per capita GDP (Yuan)	Proportion of non-agricultural industries (%)	Savings deposited by urban and rural residents (10000 Yuan)	Level of education (proportion)	Medical and health conditions (Beds per thousand people)	Transportation facility level (km/km2)	Communication facility level (Number of users/10000 person)	Urban greening coverage rate(%)	Harmless treatment rate of urban household waste(%)	Urban wastewater centralized treatment rate(%)	Capital input	Labor input	Land input	Economic benefits	Social benefits	Environmental benefits
														Total fixed assets(10000 yuan)	Number of individuals employed in secondary/tertiary industry （person）	Urban built-up area (km2)	Value added by secondary/tertiary industry (10000 yuan)	Per capita net income (Yuan)	Per capita green area (m2)
Anding	0.271968	18132	0.294723	4433	0.692493	115392	50.705	2.62708	0.169655	725.53	0.234	0.38	0.44871	99670	30575	60.0836	113322	98.0492	0.316
Anning	1	7059	0.903524	11613	0.978271	674693	65.8688	2.2	0.366122	747.17	0.321	0.3338	0.37476	157363	26531.6	22.0942	240280	289.612	12.459
Baiyin	0.803891	7297	0.42992	30779	0.96962	476515	55.1405	5.08992	0.38097	509.408	0.1037	0.6667	0.390733	218109	53277	63.4674	670236	375.966	1.904
Chengguan	0.904767	16467	0.988351	20565	0.993895	6480866	60.4135	7.8	0.692075	5900.91	0.291	0.3338	0.37476	1270082	175406	53.8822	1995032	468.727	12.459
Chongxin	0.24	9615	0.517613	19015	0.66928	30212	52.3009	2.45556	0.580516	1424.32	0.235	0.82	0.745581	44337	6344	14.8619	43627	259.579	1.928
Dongxiang	0.0581614	15500	0.329446	1629	0.652125	13555	39.1092	0.614815	0.59505	80.1126	0.121	0.3258	0.352764	95067	7821	21.2292	28642	27.6548	2.9
Gangu	0.144271	15910	0.388566	2606	0.569236	128956	41.8489	0.518333	0.21743	1084.13	0.126	0.65	0.75826	150013	15493	54.6146	109701	45.9691	0.93
Gaolan	0.299015	2500	0.340393	8649	0.78754	81294	57.5054	2	0.299443	461.823	0.121	0.3338	0.37476	47277	6800	28.8657	90349	164.655	12.459
Guanghe	0.157073	7132	0.268761	2379	0.68185	28390	49.0583	0.852381	1.61399	567.902	0.101	0.3258	0.352764	96813	6793	19.6809	33770	76.6829	2.9
Heshui	0.19886	23969	0.192092	4416	0.582479	38563	47.375	2.24118	0.232131	1134.63	0.2867	0.7358	0.672322	40520	5913	12.3104	30890	137.841	1.657
Hezuo	0.589217	7401	0.230267	5618	0.882608	33654	62.2444	2.4375	0.163636	2207.83	0.087	0.4237	0.475758	44044	12219	17.4358	52178	223.235	3.1
Hezheng	0.060733	16942	0.400572	1987	0.555185	30071	47.4646	0.745	0.161108	174.136	0.181	0.3258	0.352764	24400	6883	24.2286	21489	51.6754	2.9
Honggu	0.71597	9775	0.51732	21703	0.87616	156133	82.6951	5.4	0.122304	931.595	0.361	0.3338	0.40476	112035	19361.2	20.5378	258227	328.37	12.459
Huachi	0.16031	12682	0.109393	7307	0.931002	41775	54.699	2.55385	0.116507	715.504	0.188	0.6958	0.642322	239010	5780	4.5052	213812	297.209	1.657
Huating	0.33237	10717	0.27672	2412	0.619529	106092	70.9517	3.88235	0.469562	923.295	0.285	0.82	0.745581	96648	17003	20.9675	71034	130.52	1.928
Huanxian	0.167026	8467	0.165066	3539	0.693112	94542	41.3334	1.16471	0.078796	293.597	0.2411	0.7358	0.642322	444500	8634	20.9905	55925	98.8031	1.657
Huining	0.185843	25800	0.204749	4295	0.635034	70776	47.4695	1.33103	0.913182	551.172	0.266	0.8667	0.390733	77260	16423	89.9471	96120	23.1644	1.904
Jishishan	0.0535323	4067	0.417466	1747	0.611205	17723	55.0336	1.2	0.47372	432.997	0.121	0.3258	0.352764	20667	6885	18.5713	24840	34.1378	2.9
Jingchuan	0.185928	13567	0.205638	5182	0.504373	62801	45.8694	1.72059	0.868683	476.048	0.255	0.92	0.825581	55151	11482	78.3124	113621	81.0778	1.928
Jingtai	0.392525	10081	0.27292	4174	0.740354	78362	52.4021	1.94783	0.447866	686.658	0.066	0.6667	0.390733	54529	12842	52.8156	122262	122.903	1.904
Jingyuan	0.216674	16333	0.280729	4398	0.610995	104479	48.8427	1.20638	0.443642	742.319	0.136	0.8667	0.390733	317113	14709	98.3098	104481	71.2893	1.904
Jingning	0.0704104	9117	0.31173	2143	0.563368	71623	49.6329	1.46383	1.06176	454.471	0.266	0.82	0.745581	244821	13035	64.0426	51458	133.996	1.428
Kangle	0.0537857	10300	0.219927	2018	0.552865	29504	52.1789	1.2	0.583566	474.969	0.221	0.3258	0.352764	45160	7667	30.064	27489	34.8366	2.9
Kongtong	0.389935	21880	0.594433	7245	0.891575	351900	50.3868	2.03478	0.433407	1460.11	0.1226	1	0.725581	367096	37545	87.0124	270257	125.245	1.928
Lintan	0.0838364	4460	0.186815	2186	0.686379	26704	45.9809	1.38667	0.324741	764.856	0.087	0.4237	0.475758	87316	6695	26.0723	22505	47.619	3.1
Lintao	0.178001	8460	0.249295	2386	0.604529	155704	53.7943	1.99434	0.537588	285.23	0.094	0.7	0.44871	80381	16756	69.9623	78457	106.417	0.316
Linxia City	0.788182	13975	0.359733	6835	0.864185	321761	63.8467	4.64286	0.856289	1553.59	0.091	0.3258	0.352764	47983	28780	27.9648	124097	255.682	2.9
Linxia	0.0668393	16310	0.364975	5018	0.657998	70577	55.5756	1.17368	0.742952	344.955	0.121	0.2258	0.522764	89910	9339	48.4383	51094	135.398	2.9
Lingtai	0.180889	22135	0.349082	5218	0.531757	58991	55.436	2.1	0.643918	958.533	0.35	0.92	0.825581	96912	6693	15.6472	49447	87.6	1.928
Longxi	0.241126	6384	0.26633	2799	0.681661	145219	50.8592	1.786	0.483798	308.114	0.164	0.7	0.44871	55358	14985	49.2972	94710	106.512	0.316
Luqu	0.1375	4400	0.0949159	4502	0.500592	5534	42.0408	3.53333	0.0257126	508.438	0.087	0.4237	0.475758	17161	2422	8.08648	10144	331.562	3.1
Maqu	0.154018	2840	0.123262	7542	0.60917	10761	63.2172	2.72	0.0936656	379.018	0.087	0.4237	0.475758	13135	4137	8.46718	30317	752.902	3.1
Maiji	0.387869	29815	0.337491	4610	0.904874	339470	52.1517	3.40258	0.0381808	952.954	0.326	0.4	0.88826	224958	33616.8	67.7084	348877	127.62	0.93
Minxian	0.0913321	5487	0.134808	1805	0.486847	51246	53.5481	1.04222	0.224003	123.762	0.094	0.7	0.44871	45191	9598	40.7787	39975	43.3618	0.316
Ningxian	0.112451	24434	0.0552121	2660	0.635294	168018	51.1049	1.39811	0.25026	853.755	0.1896	0.6958	0.642322	354030	14196	101.376	75600	61.8775	1.657
Pingchuan	0.590258	36756	0.686968	10026	0.953949	158127	62.1138	6.55281	0.37695	846.535	0.1037	0.6667	0.390733	192563	34216.5	32.8719	242200	354.199	1.904
Qilihe	0.827971	11469	0.782805	19460	0.976621	1706953	65.3125	9.6	0.738771	924.127	0.171	0.3338	0.37476	375545	51635.1	35.7067	949007	381.108	12.459
Qinan	0.151709	12650	0.568999	2463	0.569081	98193	50.0211	0.937705	0.283635	993.13	0.216	0.4	0.78826	51405	11987	58.9855	104800	55.1269	0.93
Qinzhou	0.499521	28017	0.591872	4951	0.920678	461356	53.3742	1.70316	0.184392	1436.3	0.326	0.4	0.88826	563183	65736.1	79.4844	239727	178.841	0.93
Qingshui	0.131051	13574	0.198616	2857	0.623975	42903	52.5485	1.13871	0.202996	203.371	0.246	0.4	0.88826	128408	8195	41.6638	55721	130.073	0.93
Qingcheng	0.210195	12400	0.160226	12702	0.912922	281448	53.3161	1.8	0.137051	1429.77	0.1361	0.6958	0.642322	162400	9468	16.7504	143804	264.003	1.657
Tianzhu	0.222289	14538	0.184891	2992	0.700664	48248	60.2923	1.95909	0.219479	562.242	0.17	0.81	0.784685	107879	8782	37.5694	97021	172.139	2.297
Tongwei	0.115362	12400	0.28873	1852	0.489341	41397	46.8047	1.03191	0.609168	170.27	0.237	0.7	0.44871	30224	13609	48.8081	42214	22.6242	0.316
Weiyuan	0.117387	8250	0.181699	1984	0.460493	40221	54.284	1.57353	0.455692	322.372	0.1135	0.7	0.44871	95943	8706	41.3626	31996	76.5365	0.316
Wushan	0.168108	17231	0.347213	2850	0.503861	77372	56.132	1.65682	0.206166	733.692	0.056	0.4	0.78826	148278	11109	39.9465	80350	65.2093	0.93
Xifeng	0.278417	8573	0.29362	6705	0.878058	301394	72.3327	4.62424	1.03243	1344.55	0.2143	0.8958	0.642322	204238	53200	79.7574	338286	341.305	1.657
Xigu	0.848081	15567	0.788555	27222	0.988674	1234291	62.5283	4.1	0.741803	154.008	0.271	0.3338	0.37476	765407	55192.1	44.922	793974	525.948	9.459
Xiahe	0.17067	17386	0.108655	3924	0.55557	22917	59.4193	1.6125	0.0522124	899.747	0.087	0.4237	0.475758	24624	4052	29.4224	17246	97.7244	3.1
Yongdeng	0.251548	2576	0.449977	5973	0.864811	177353	52.0075	1.8	0.303975	1661.27	0.071	0.3338	0.37476	357253	17978	94.6437	357243	247.471	9.459
Yongjing	0.256813	17400	0.379606	6118	0.840708	95948	63.6507	2.45	0.367552	1348.65	0.121	0.3258	0.352764	153946	12867	21.5058	95133	255.245	2.9
Yuzhong	0.29257	8051	0.41263	4023	0.722419	170966	51.2139	1.6	0.682371	402.37	0.088	0.3338	0.37476	189539	15800	70.0198	122731	190.077	12.459
Zhangjiachuan	0.168329	9301	0.280743	2096	0.658905	34894	37.0873	1.08125	0.281083	711.497	0.16	0.4	0.78826	125255	9855	31.1039	49517	36.1612	0.93
Zhangxian	0.175	7200	0.457138	2249	0.431478	23040	44.7106	1.445	0.452486	225.417	0.214	0.7	0.44871	94071	6761	13.5166	19382	33.4896	0.316
Zhenyuan	0.0905663	20333	0.352316	4067	0.540076	78549	53.4949	1.55769	0.183383	711.853	0.0929	0.6958	0.642322	251500	13053	75.7583	56937	76.9417	1.657
Zhengning	0.190314	5057	0.304378	4470	0.571994	70298	64.8209	2.11667	0.163636	916.23	0.1585	0.7358	0.672322	43110	7079	28.193	16126	60.5148	1.657
Zhuanglang	0.114458	13777	0.151439	5901	0.654591	69376	74.9013	1.54524	0.716215	548.964	0.182	0.82	0.745581	50535	12455	41.427	60108	62.6506	1.928
Zhuoni	0.114818	11700	0.0871498	2651	0.526004	15462	56.5421	1.72	0.132371	812.856	0.087	0.4237	0.475758	68259	6503	17.9203	14210	114.033	3.1

## Sheet: 2010
	Population urbanization			Economic urbanization			Social urbanization				Ecological urbanization			Input			Output
	Proportion of urban population (%)	Density of urban population (Person/km2)	Proportion of non-agricultural employment (%)	Per capita GDP (Yuan)	Proportion of non-agricultural industries (%)	Savings deposited by urban and rural residents (10000 Yuan)	Level of education (proportion)	Medical and health conditions (Beds per thousand people)	Transportation facility level (km/km2)	Communication facility level (Number of users/10000 person)	Urban greening coverage rate(%)	Harmless treatment rate of urban household waste(%)	Urban wastewater centralized treatment rate(%)	Capital input	Labor input	Land input	Economic benefits	Social benefits	Environmental benefits
														Total fixed assets(10000 yuan)	Number of individuals employed in secondary/tertiary industry （person）	Urban built-up area (km2)	Value added by secondary/tertiary industry (10000 yuan)	Per capita net income (Yuan)	Per capita green area (m2)
Anding	0.3082	10140	0.327441	7295	0.765835	279676	57.8294	1.38913	0.203586	735.234	0.2543	0.7	0.45	361861	35978	63.3614	249087	327.037	1.4
Anning	1	7383	0.925849	24586	0.997012	809631	67.3145	2.27	0.439347	696.841	0.3502	0.8539	0.417385	895584	31414	21.6244	707421	1570.72	12.1
Baiyin	0.8236	8886	0.491415	51076	0.974735	850460	64.8252	6.10791	0.457164	579.968	0.1273	0.6403	1	539367	63081	65.435	1443795	944.045	2.2
Chengguan	0.9847	18298	0.988031	29524	0.997374	7037040	67.8794	8.42	0.830491	4761.57	0.3502	0.8539	0.417385	2265934	207684	55.6576	3758903	821.5	12.1
Chongxin	0.3109	12363	0.517613	19015	0.779376	106541	58.9073	2.92	0.696619	1886.01	0.2994	1	0.84879	450786	7111	16.6986	85525	1415.85	2.1
Dongxiang	0.1216	18176	0.352281	2785	0.642458	44294	48.4496	1.21875	0.71406	84.6316	0.1308	0.412	0.657256	181397	8941	22.6929	50988	80.0351	5.1
Gangu	0.1785	20365	0.449402	5641	0.686196	338463	57.77	0.768254	0.383344	1349.72	0.152	0.8035	0.861299	364508	17114	56.0108	216667	239.693	1
Gaolan	0.3204	2430	0.379545	9675	0.836924	291483	69.1828	1.84	0.359332	609.848	0.1502	0.8539	0.417385	144522	8161	32.8234	217345	881.742	12.1
Guanghe	0.2013	11492	0.281579	3901	0.759636	81007	55.6762	1.6625	1.93679	737.939	0.1108	0.412	0.657256	136736	7059	20.5618	67559	156.491	5.1
Heshui	0.2191	16099	0.242769	13880	0.776703	146777	61.2279	2.64706	0.139018	993.283	0.3037	0.9527	0.846282	367175	6602	12.9301	157291	397.19	1.9
Hezuo	0.6356	12117	0.278805	8924	0.904129	57850	73.4818	2.66667	0.196363	2511.06	0.1301	0.4639	0.554064	129033	15511	17.7407	145761	520.575	4.9
Hezheng	0.1637	16901	0.571953	3999	0.649191	76552	49.658	1.99048	0.393329	226.537	0.217	0.412	0.7	144907	8648	26.7728	48133	577.67	5.1
Honggu	0.7354	8544	0.565786	30589	0.900824	195605	89.4402	5.94	0.146765	1074.95	0.3602	0.6539	0.417385	330129	22924	21.0126	596113	790.308	12.1
Huachi	0.2118	20953	0.140992	21721	0.957688	117186	63.3454	3.56154	0.22718	1019.59	0.2245	0.7527	0.746282	327200	6633	4.81477	567125	826.777	1.9
Huating	0.467	25439	0.339734	7861	0.70457	315106	84.4246	4.30526	0.736347	1237.47	0.307	0.9	0.80879	525250	18400	21.2196	124715	480.211	2.1
Huanxian	0.2065	12522	0.225321	8999	0.817904	137509	64.5828	1.64857	0.0987852	399.308	0.2553	0.8527	0.746282	945142	9759	25.2275	211640	405.143	1.9
Huining	0.1963	20394	0.255738	5893	0.679105	246177	56.7468	2.47458	0.735819	550.379	0.3273	0.6403	0.575153	182718	18291	87.2895	224942	70.4676	2.2
Jishishan	0.0878	7249	0.349017	2942	0.67686	62952	68.5404	1.11538	0.568464	915.6	0.1508	0.412	0.657256	76553	8153	21.8454	46970	88.2577	5.1
Jingchuan	0.2466	22685	0.295167	9226	0.647301	225280	62.9618	2.31714	1.04242	1076.76	0.3717	1	0.84879	241000	12020	81.6495	199607	185.999	2.1
Jingtai	0.4106	11428	0.335841	14603	0.79274	201118	61.7543	2.4125	0.537439	649.867	0.0873	0.6403	0.575153	474377	16564	67.4362	394308	880.885	10.8444
Jingyuan	0.2518	24557	0.322855	8798	0.645622	238081	56.4607	1.89583	0.532371	842.863	0.1773	0.8403	0.575153	373625	15933	85.0623	260843	177.624	2.2
Jingning	0.1618	11270	0.373139	5714	0.61334	220557	52.8387	2.20625	1.27411	772.856	0.32	1	0.84879	534712	16428	69.064	90803	282.893	2.1
Kangle	0.1068	17158	0.261045	3810	0.632839	83779	64.3107	2.02692	0.700279	389.555	0.236	0.412	0.657256	74667	7965	32.3389	56329	95.6336	5.1
Kongtong	0.4942	16949	0.650109	13902	0.86927	727800	63.1216	4.00755	0.520089	1773.26	0.1994	1	0.84879	752380	42102	88.0903	631500	378.092	2.1
Lintan	0.1303	6891	0.267114	3000	0.7765	37665	47.7137	1.7	0.389689	881.924	0.0901	0.4639	0.454064	122880	7735	28.3206	65716	156.778	4.9
Lintao	0.2449	22949	0.301138	5680	0.679732	384549	55.6568	2.67778	0.645105	344.624	0.115	0.7	0.5	339620	20500	71.9651	202658	226.014	1.4
Linxia City	0.8047	15365	0.409246	9738	0.897815	317921	67.2927	5.15417	0.827547	1204.4	0.103	0.412	0.657256	162744	30367	28.6936	242846	502.657	5.1
Linxia	0.0803	35529	0.494487	6736	0.701868	182267	65.7956	2.82105	0.884915	710.26	0.1308	0.412	0.657256	194293	10159	51.3182	108525	286.708	5.1
Lingtai	0.1979	18814	0.398696	9573	0.60697	174973	71.5383	2.92174	0.86527	1386.26	0.35	1	0.84879	142111	7483	17.1959	106967	203.205	2.1
Longxi	0.3603	11866	0.318347	7289	0.762984	342146	57.6243	2.56667	0.580558	299.317	0.18	0.7	0.5	350095	16511.1	63.4013	261480	307.935	1.4
Luqu	0.1823	5784	0.138627	8878	0.67911	15134	53.9193	3.925	0.0308551	783.754	0.1301	0.6639	0.454064	46870	3207	9.61288	32655	1208.68	4.9
Maqu	0.1822	6104	0.228415	14533	0.752948	21395	69.7904	3.52	0.112399	642.805	0.1301	0.6639	0.454064	65910	4501	9.05547	66896	1748.09	4.9
Maiji	0.4075	35103	0.381513	14527	0.893125	626173	68.6351	4.0831	0.0870537	1179.71	0.352	0.8035	0.861299	412314	39803	72.1766	917846	491.515	1
Minxian	0.1203	9406	0.226787	3594	0.623683	194667	64.8367	1.99167	0.268804	173.942	0.1143	0.7	0.5	223342	10050	46.4991	100355	147.263	1.4
Ningxian	0.1486	27891	0.0947304	10584	0.749766	331437	54.1246	1.8	0.244278	1502.09	0.2467	0.9527	0.846282	603795	15817	111.317	212450	223.615	1.9
Pingchuan	0.6157	32521	0.834683	29087	0.967763	380299	71.5417	7.56	0.41634	1023.75	0.1273	0.6403	0.575153	472369	40513	35.963	156377	496.158	2.2
Qilihe	0.8386	11924	0.804371	38246	0.985303	2048344	72	9.48	0.886525	948.358	0.2502	0.8539	0.417385	1019558	61137	38.0779	2025440	741.022	12.1
Qinan	0.1858	14993	0.659105	5890	0.666638	302929	59.4872	1.08548	0.422784	1391.07	0.3	0.8535	0.861299	197038	12924	61.7024	190233	130.014	1
Qinzhou	0.4945	38163	0.637238	15552	0.923307	708419	62.9344	2.24379	0.376666	1438.61	0.352	0.8035	0.861299	942140	72862	80.7054	724631	600.993	1
Qingshui	0.1571	21443	0.279207	7956	0.720654	166088	72.8074	2.01562	0.57326	416.386	0.322	0.8535	0.861299	254662	8897	40.9187	142406	198.99	1
Qingcheng	0.2627	19444	0.192586	34085	0.947881	400500	69.1989	2.31034	0.122162	2289.21	0.1781	0.8527	0.746282	341038	10402	19.1918	338156	753.585	1.9
Tianzhu	0.3217	21704	0.325143	11110	0.829523	169860	76.0253	3.2381	0.314338	865.543	0.214	0.89	0.896122	262146	9856	38.0818	180165	589.314	2.8
Tongwei	0.1315	9995.8	0.357347	4911	0.629096	171077	59.9497	1.79556	0.731001	445.969	0.2543	0.7	0.5	158356	14487	51.3966	109540	109.577	1.4
Weiyuan	0.1461	24095	0.223354	4126	0.536088	120088	57.392	2.73714	0.54683	493.218	0.1543	0.7	0.5	186832	8438	43.4189	74342	129.593	1.4
Wushan	0.204	22050	0.378757	6528	0.589199	214013	64.9751	1.64681	0.864097	1248.88	0.082	0.8035	0.861299	298504	12001	43.5973	168201	132.321	1
Xifeng	0.4841	17943	0.359524	22805	0.903044	784200	82.1537	5.85946	1.79686	1535.24	0.26	0.8527	0.746282	713496	57459	94.7423	748820	949.603	1.9
Xigu	0.8799	15893	0.849769	57123	0.988476	1481149	72.575	4.28	0.890163	171.265	0.3302	0.8539	0.417385	1111735	61175	46.6415	1310326	1057.78	12.1
Xiahe	0.2292	23150	0.142212	6143	0.631055	35088	71.0204	1.82222	0.0626549	1347.7	0.1301	0.6639	0.454064	95003	4610	28.388	58844	314.862	4.9
Yongdeng	0.3298	2837	0.489366	17240	0.884343	448356	64.2146	2.58	0.36477	1554.58	0.1002	0.8539	0.417385	502661	22726	95.5432	639400	606.915	12.1
Yongjing	0.2868	17791	0.422198	8929	0.832312	130880	71.4009	3	0.441063	1607.66	0.1308	0.412	0.657256	237198	13385	24.8683	193912	793.119	5.1
Yuzhong	0.3194	9050	0.456038	5705	0.770496	201398	55.6594	1.95	0.818846	528.591	0.1502	0.3539	0.417385	336755	16301	69.8941	315015	492.932	12.1
Zhangjiachuan	0.191	16132	0.369162	6240	0.786606	126728	44.8203	1.72222	0.737757	1355.97	0.193	0.8035	0.861299	235070	10372	33.0215	110415	192.772	1
Zhangxian	0.1958	15549	0.519669	4745	0.618887	74424	69.04	1.76667	0.542983	243.892	0.2543	0.7	0.5	154443	7580	25.2986	96557	464.959	1.4
Zhenyuan	0.1361	25922	0.424234	9527	0.67228	269057	70.623	1.73333	0.380611	997.117	0.1261	0.9527	0.746282	508721	14043	80.0371	200170	308.794	1.9
Zhengning	0.241	15461	0.363135	11554	0.629129	186230	72.8689	2.3	0.182962	1977.48	0.1742	0.9527	0.846282	473608	7793	30.9546	67515	311.148	1.9
Zhuanglang	0.1502	19267	0.221242	25481	0.710788	216481	75.6118	2.05227	1.15946	804.045	0.232	1	0.84879	213788	18302	42.7438	109783	138.309	2.1
Zhuoni	0.1562	13622	0.109434	7322	0.69237	39500	76.2835	2.14545	0.158845	1092.35	0.0901	0.4639	0.454064	107584	7180	20.5763	51180	415.789	4.9

## Sheet: 2015
	Population urbanization			Economic urbanization			Social urbanization				Ecological urbanization			Input			Output
	Proportion of urban population (%)	Density of urban population (Person/km2)	Proportion of non-agricultural employment (%)	Per capita GDP (Yuan)	Proportion of non-agricultural industries (%)	Savings deposited by urban and rural residents (10000 Yuan)	Level of education (proportion)	Medical and health conditions (Beds per thousand people)	Transportation facility level (km/km2)	Communication facility level (Number of users/10000 person)	Urban greening coverage rate(%)	Harmless treatment rate of urban household waste(%)	Urban wastewater centralized treatment rate(%)	Capital input	Labor input	Land input	Economic benefits	Social benefits	Environmental benefits
														Total fixed assets(10000 yuan)	Number of individuals employed in secondary/tertiary industry （person）	Urban built-up area (km2)	Value added by secondary/tertiary industry (10000 yuan)	Per capita net income (Yuan)	Per capita green area (m2)
Anding	0.4399	12334	0.385273	12524	0.813453	612795	62.9152	2.09788	0.22039	918.582	0.2716	1	0.5483	715188	37753	70.1737	571134	908.28	1.87417
Anning	1	7871	0.967689	45087	0.978041	923419	70.5962	2.04	0.356098	562.846	0.3683	0.9	0.440715	1973858	32405	31.18	1548479	3232.85	20.4722
Baiyin	0.8512	10000	0.602144	73974	0.98069	1594842	79.7144	6.75239	0.494898	650.698	0.1498	0.8439	1	956149	63940	74.007	2161726	2124.21	10.8444
Chengguan	0.9862	18145	0.999678	39562	0.997753	8570959	73.7452	8.85	0.899038	5466.78	0.3449	0.9	0.440715	3741632	252078	55.7221	7734513	2123.47	20.4722
Chongxin	0.3987	12395	0.560617	24637	0.742292	224945	67.1584	4.51578	0.754118	1883.24	0.3494	1	0.890396	572754	9240	20.4103	188733	2749.95	5.58458
Dongxiang	0.1682	20753	0.337249	3430	0.709516	49009	57.9421	1.35806	0.772998	99.6162	0.1435	0.4866	0.705119	261310	10396	33.1783	120351	239.986	5.8
Gangu	0.2657	21188	0.487369	6388	0.711975	404061	61.9326	2.96352	1.56707	1326.95	0.1811	0.8333	0.904276	841145	22853	59.1873	418840	648.778	5.13008
Gaolan	0.4647	2787	0.430726	13254	0.864724	535481	75.2712	2.58	0.388991	810.252	0.1949	0.9	0.440715	426448	10088	47.0159	390858	2819.2	20.4722
Guanghe	0.269	14114	0.319323	7535	0.825605	219111	62.1628	3.3347	2.29665	638.48	0.1135	0.4866	0.805119	357343	8507	21.8792	147553	465.421	5.8
Heshui	0.3144	16637	0.270065	36072	0.855747	362775	72.2666	5.16014	0.439767	1244.13	0.3389	0.8	0.898334	530734	7595	16.7104	456702	1619.5	2.70896
Hezuo	0.6842	14967	0.379362	35863	0.94046	230165	75.0458	4.07129	0.212571	2508.91	0.1048	0.4828	0.475	348525	17068	17.4724	314344	1728.32	5.9
Hezheng	0.2202	21360	0.661267	7851	0.737957	232629	60.0049	4.26955	0.508333	220.885	0.2435	0.4866	0.805119	379935	9843	31.143	110602	695.73	5.8
Honggu	0.7531	9443	0.62159	78708	0.915462	569793	107.093	10.04	0.158879	1261.23	0.3449	0.9	0.440715	652958	24339	28.0236	1005151	1791.1	20.4722
Huachi	0.3401	15229	0.124833	57482	0.904546	226332	75.902	4.08464	0.383276	876.461	0.206	0.8	0.798334	471529	7542	9.42862	778850	4794.74	2.70896
Huating	0.555	17367	0.403498	10625	0.637173	613809	91.1336	7.09277	0.609983	930.852	0.3674	0.92	0.86	897663	22382	34.8085	287693	924.272	5.58458
Huanxian	0.2766	17812	0.28918	25140	0.883202	422433	72.762	3.0363	0.341587	327.294	0.2821	0.8	0.898334	1189098	11671	27.1861	680763	1369.64	2.70896
Huining	0.243	23724	0.288885	9626	0.693885	418395	63.4952	2.84845	0.796552	846.786	0.3481	0.6639	0.611266	827283	19865	91.0179	396015	513.282	10.8444
Jishishan	0.1503	8482	0.385731	3495	0.735939	86754	64.0801	1.37856	0.615385	840.017	0.1835	0.4466	0.655119	240465	8808	31.5255	97977	527.649	5.8
Jingchuan	0.3155	28479	0.31819	16683	0.585938	663217	69.5957	4.98406	1.12846	1011.95	0.4495	1	0.890396	283569	13506	85.2342	277950	737.809	5.58458
Jingtai	0.4711	13346	0.346232	22538	0.782783	390689	74.8664	3.7441	0.581798	755.43	0.1274	0.8439	0.911266	474377	16564	67.4362	394308	1081.59	10.8444
Jingyuan	0.3214	20114	0.295908	13957	0.65032	580221	61.8878	3.04916	0.576312	901.647	0.1908	0.7333	0.7853	924611	17326	93.7436	412210	733.083	10.8444
Jingning	0.2072	11210	0.415483	9406	0.605053	611475	64.1315	5.25527	1.37928	919.482	0.3494	1	0.890396	723639	19258	70.5512	218340	1276.76	5.58458
Kangle	0.1464	22732	0.322991	5794	0.682374	132630	73.0555	3.40984	0.758079	389.344	0.2435	0.4866	0.8619	213024	8703	34.9295	139210	429.549	5.8
Kongtong	0.6021	17171	0.673949	23067	0.857064	1591000	67.3347	8.08029	0.563017	1837.6	0.2194	1	0.890396	943629	45454	97.3194	1028593	987.579	5.58458
Lintan	0.2828	9042	0.32675	12228	0.816061	200987	64.6831	3.0326	0.421853	2899.17	0.1048	0.4828	0.475412	290050	8091	34.135	138106	713.874	5.9
Lintao	0.3132	23678	0.348767	11500	0.758956	993230	74.843	4.06174	0.698351	426.483	0.16	1	0.4304	728506	23771	77.5046	447076	801.259	1.87417
Linxia City	0.861	20211	0.488413	18828	0.946103	383206	68.4089	6.14059	1.11236	1129.13	0.1135	0.4866	0.705119	108659	31230	39.251	581145	1439.47	5.8
Linxia	0.1279	43334	0.523477	8717	0.717647	216327	73.5735	3.25178	0.957955	989.737	0.1435	0.4866	0.705119	300805	11645	61.6899	253737	457.156	5.8
Lingtai	0.2512	14581	0.427471	15901	0.573277	410088	80.01	5.625	0.706575	1209.2	0.3522	1	0.890396	424765	8355	25.4408	167041	552.123	5.58458
Longxi	0.4281	12720	0.379595	12545	0.756313	462582	64.1028	3.61376	0.628477	343.999	0.21	0.8	0.89	706086	19549.5	77.5167	434415	1130.68	1.87417
Luqu	0.2881	7940	0.200966	29565	0.760154	45577	57.592	5.96695	0.233402	1769.19	0.1048	0.4828	0.475412	122500	4251	12.3099	64722	1506.72	5.9
Maqu	0.3602	4907	0.321226	25649	0.792017	62678	80.8235	4.08602	0.121676	376.344	0.1048	0.4828	0.475412	139740	5043	12.995	87738	1720.43	5.9
Maiji	0.4878	38865	0.450039	28804	0.92208	1764196	75.152	4.83452	0.127807	1417.19	0.3811	0.8633	0.964276	987908	42439	86.6183	1495061	814.658	5.13008
Minxian	0.1651	10970	0.289863	5282	0.715958	262876	75.2739	2.27062	0.29099	219.629	0.1516	0.75	0.6946	677456	11186	47.1252	237060	544.864	1.87417
Ningxian	0.2405	28097	0.15565	15774	0.761996	657843	83.5789	2.74595	0.58726	1604.38	0.2769	0.8	0.898334	878910	17119	116.011	483738	450.243	2.70896
Pingchuan	0.6701	35500	0.883476	37165	0.960889	1498124	84.4618	8.64684	0.450704	1206.58	0.1398	0.8439	0.911266	762212	39984	40.4641	294593	845.742	10.8444
Qilihe	0.8616	11860	0.807536	70893	0.987664	3719756	75.7407	9.11	0.959698	533.685	0.2795	0.9	0.440715	2382844	65329	42.2124	3986165	2263.5	20.4722
Qinan	0.2785	17803	0.726433	10052	0.678209	873785	63.6111	2.50699	0.968165	1398.75	0.331	0.8633	0.964276	448654	15966	63.443	356744	439.832	5.13008
Qinzhou	0.572	40484	0.66459	19404	0.924263	1218943	70.0649	0.913421	1.12367	1770.92	0.3811	0.8633	0.904276	1620388	71090	87.973	1537728	1142.83	5.13008
Qingshui	0.2078	22915	0.234359	14258	0.707108	363512	74.4386	3.43738	0.776839	538.285	0.3311	0.8633	0.964276	592901	10461	44.3177	274136	584.591	5.13008
Qingcheng	0.3234	19077	0.220273	33451	0.893462	660908	87.7108	2.87213	0.437221	2783.38	0.1593	0.8	0.898334	521676	11981	21.1289	788431	2040.18	2.70896
Tianzhu	0.3843	23438	0.362835	13446	0.856513	245300	82.6128	4.35385	0.340283	1049.48	0.2286	0.8633	0.966	372854	11782	42.8434	382504	2429.72	3.84777
Tongwei	0.2049	16168	0.399775	9138	0.702255	393039	62.0484	4.34912	0.791337	575.752	0.2516	1	0.889	464540	15186	52.7161	258646	476.437	1.87417
Weiyuan	0.2343	25812	0.277341	8445	0.654868	351593	70.5469	4.62	0.591965	560.067	0.17	1	0.6141	545579	8945	47.7909	180887	624.7	1.87417
Wushan	0.2731	25826	0.447677	11740	0.615515	563221	68.814	3.67459	1.11885	1903.6	0.1211	0.8633	0.964276	772121	13125	47.2739	315233	441.627	5.13008
Xifeng	0.5351	23381	0.479046	50456	0.934084	1801304	90.1143	7.75304	1.56463	1304.43	0.28	0.8	0.898334	1090695	64467	103.108	1445624	1737.38	2.70896
Xigu	0.879	16249	0.841939	86059	0.985705	2029928	88.1732	4.42	0.963636	195.177	0.3449	0.9	0.440715	2215965	67563	48.398	2935522	3036.52	20.4722
Xiahe	0.3198	27335	0.185105	12030	0.703277	86123	78.9044	1.99293	0.0678264	1290.61	0.1048	0.4828	0.475412	242761	5267	38.2042	106474	1309.04	5.9
Yongdeng	0.4461	4005	0.535338	28038	0.89098	841627	72.2538	4.45	0.394877	737.145	0.1326	0.9	0.440715	707213	24481	142.329	860353	1206.18	20.4722
Yongjing	0.323	20145	0.453031	13421	0.833149	196680	74.6293	3.24186	0.477468	1568.65	0.1435	0.4566	0.705119	625536	16427	29.5937	296752	2004.06	5.8
Yuzhong	0.352	9189	0.460073	14932	0.827768	581298	63.2366	2.36	0.886432	655.519	0.179	0.4	0.440715	1173556	19830	77.3413	729769	1077.66	20.4722
Zhangjiachuan	0.2488	12284	0.398512	7560	0.742947	207429	55.5173	2.53686	1.23857	811.342	0.2211	0.8033	0.904276	457298	11361	35.6156	185583	503.932	5.13008
Zhangxian	0.2838	17554	0.550362	10638	0.72239	201557	74.8764	2.11464	0.5878	314.413	0.2516	1	0.5764	416190	8274	30.2397	150242	869.282	1.87417
Zhenyuan	0.2055	31744	0.455535	15199	0.744463	712482	83.0302	3.80129	0.554286	1181.55	0.1666	0.8	0.898334	743831	14927	82.4627	473256	823.406	2.70896
Zhengning	0.3927	16366	0.417228	14236	0.767064	691325	77.9201	3.20317	0.221212	1358.23	0.1984	0.95	0.928334	687167	8357	37.3713	167554	1016.81	2.70896
Zhuanglang	0.1913	20892	0.262901	20613	0.706592	545655	87.9598	4.88418	0.930397	572.146	0.2729	1	0.890396	483511	26484	44.7213	324968	597.293	5.58458
Zhuoni	0.2487	18037	0.173013	13686	0.721256	131724	89.5192	3.01945	0.171956	1353.53	0.1048	0.4828	0.475412	282790	8342	26.9294	102264	738.076	5.9

## Sheet: 2020
	Population urbanization			Economic urbanization			Social urbanization				Ecological urbanization			Input			Output
	Proportion of urban population (%)	Density of urban population (Person/km2)	Proportion of non-agricultural employment (%)	Per capita GDP (Yuan)	Proportion of non-agricultural industries (%)	Savings deposited by urban and rural residents (10000 Yuan)	Level of education (proportion)	Medical and health conditions (Beds per thousand people)	Transportation facility level (km/km2)	Communication facility level (Number of users/10000 person)	Urban greening coverage rate(%)	Harmless treatment rate of urban household waste(%)	Urban wastewater centralized treatment rate(%)	Capital input	Labor input	Land input	Economic benefits	Social benefits	Environmental benefits
														Total fixed assets(10000 yuan)	Number of individuals employed in secondary/tertiary industry （person）	Urban built-up area (km2)	Value added by secondary/tertiary industry (10000 yuan)	Per capita net income (Yuan)	Per capita green area (m2)
Anding	0.5265	12541	0.361247	17169	0.847087	847056	76.1656	2.36242	0.22039	800.687	0.2904	1	0.66	986520	40706	79.0545	972144	1516.79	1.96167
Anning	1	8476	0.952701	54455	0.999524	1634700	75.8175	2.31418	0.468293	604.999	0.4298	0.9857	0.921737	1948910	34307	40.9863	2406330	2374.44	22.9637
Baiyin	0.9078	10082	0.703016	79477	0.974017	2068660	82.4391	7.40499	0.639213	578.635	0.1639	0.9	0.9394	1208839	67331	113.925	2759276	2574.7	12.0411
Chengguan	0.9876	15654	0.99951	51348	0.999389	9384300	76.0521	9.01103	0.975962	3853.37	0.3624	0.9857	0.521737	3633794	294715	87.4937	10605821	2509.7	22.9637
Chongxin	0.4298	14218	0.526239	48453	0.772075	366113	80.3767	5.92557	0.784706	2104.89	0.3744	1	0.982672	481373	11110	22.3254	306008	3411.49	6.37962
Dongxiang	0.1948	28970	0.339257	12476	0.760244	275800	64.3079	1.95748	0.774322	89.969	0.1326	0.5149	0.9031	414897	12076	25.1938	275158	380.627	6.5
Gangu	0.3588	23204	0.475755	15677	0.729925	1392500	85.5271	2.65985	2.15821	1456.12	0.197	0.5439	0.998556	1081510	25742	64.7471	578919	746.314	5.3701
Gaolan	0.5653	2791	0.417952	19800	0.889864	656738	77.3205	2.944	0.444037	901.44	0.2294	0.9857	0.521737	565586	12078	52.9391	720785	6013.2	22.9637
Guanghe	0.3441	16190	0.369451	6890	0.772142	401040	64.8093	3.53659	2.72007	586.442	0.1215	0.5149	0.95	260339	9654	28.0918	138915	509.575	6.5
Heshui	0.3964	14625	0.276319	42530	0.881188	641110	73.5538	5.73548	0.45687	1000.81	0.3543	0.96	0.915673	284499	7684	20.0999	508558	1412.68	3.5675
Hezuo	0.6744	8721	0.403021	50796	0.936991	294607	81.0563	3.73278	0.232903	1992.18	0.0967	0.7203	0.797557	337282	19911	17.6336	535450	1963.64	7
Hezheng	0.2782	22731	0.706766	13236	0.852921	553800	70.7648	3.56167	0.491667	219.727	0.2326	0.5149	0.9031	195441	9299	31.9247	231209	487.061	6.5
Honggu	0.7601	9026	0.662143	59499	0.940504	627520	114.499	8.03336	0.126984	882.557	0.3694	0.9557	0.521737	505765	25477	27.5914	940586	3792.22	22.9637
Huachi	0.4215	16545	0.202573	61122	0.936807	350700	79.6797	5.13333	0.458982	1307.63	0.2383	0.86	0.815673	305532	8873	10.1323	906631	2415.51	3.5675
Huating	0.6068	18881	0.422967	35995	0.703684	857658	95.8236	7.21411	0.609983	1093.09	0.3824	1	0.982672	731583	24977	45.0636	592980	1554.31	6.37962
Huanxian	0.3221	16743	0.291383	31983	0.847548	523457	79.6784	2.66285	0.387614	385.166	0.3075	0.96	0.915673	1821475	13378	33.611	929260	2067.48	3.5675
Huining	0.2534	25435	0.30226	12148	0.578378	806614	67.4563	2.77497	0.80323	1135.61	0.3639	0.7021	0.6394	762365	21358	89.9421	419130	823.967	12.0411
Jishishan	0.2188	8089	0.360207	9013	0.836847	160100	79.5909	3.34216	0.631868	830.409	0.19	0.5149	0.7031	272238	9811	29.3975	220629	436.132	6.5
Jingchuan	0.3308	27254	0.386228	18246	0.622611	769000	73.1598	4.52741	1.12846	1184.45	0.4733	0.95	0.902672	275805	16643	87.8433	291645	976.989	6.37962
Jingtai	0.5576	14562	0.463265	31226	0.684236	727848	78.2849	2.9273	0.561061	1107.41	0.1639	0.9021	0.9394	486049	18696	60.8701	424110	1883.53	12.0411
Jingyuan	0.3544	19724	0.262103	17370	0.489335	998235	65.8413	2.48972	0.562017	1517.35	0.2039	0.78	0.8462	775237	28877	100.591	370494	1200.05	12.0411
Jingning	0.3084	13224	0.414588	21107	0.592296	728880	74.8566	5.84112	1.56662	1140.66	0.3944	0.95	0.902672	678848	22372	76.5491	455928	1558.02	6.37962
Kangle	0.2297	26089	0.364592	8731	0.69358	514858	71.5366	3.91555	0.99723	507.218	0.2326	0.5149	0.9031	152610	9622	39.4272	155201	472.883	6.5
Kongtong	0.6592	18168	0.673142	30094	0.899814	1943508	70.0881	7.72625	0.928719	1882.19	0.2489	1	0.922672	1099335	47895	105.783	1365306	1611.15	6.37962
Lintan	0.3053	10355	0.355091	16545	0.800696	214758	67.6982	2.90935	0.467767	2826.65	0.0967	0.5203	0.497557	198254	8259	33.9388	209246	441.038	7
Lintao	0.353	27675	0.399188	16543	0.808341	1137921	75.0629	3.10898	0.807005	416.927	0.164	1	0.55	731799	26313	84.4129	641488	834.23	1.96167
Linxia City	0.8851	21635	0.486772	26847	0.967914	424100	73.8313	7.49256	1.1764	1193.09	0.1198	0.5149	0.7793	341784	33069	34.7405	938045	1622.67	6.5
Linxia	0.1587	57213	0.606188	13892	0.782395	614032	84.0745	3.99185	0.957955	1076.63	0.1632	0.5149	0.9031	297556	13018	60.6891	350627	683.788	6.5
Lingtai	0.3444	15839	0.435787	21541	0.655799	635345	89.5995	4.47598	0.744471	1617.39	0.3844	1	0.95	684638	8753	23.2129	220096	730.359	6.37962
Longxi	0.5127	11569	0.383041	17010	0.811267	821170	74.8607	4.19837	0.636779	346.685	0.244	0.86	0.922	776231	21974	73.3013	623745	1224.36	1.96167
Luqu	0.3043	6262	0.207999	27058	0.662093	63720	62.6045	5.85714	0.0922816	544.847	0.0967	0.5203	0.497557	108008	4842	14.2761	95215	891.643	7
Maqu	0.4562	6760	0.269498	27895	0.643365	71385	83.9864	3.86441	0.145066	503.152	0.0967	0.5203	0.497557	126173	5684	14.5886	139210	2101.4	7
Maiji	0.5789	40091	0.454661	30356	0.892869	1868843	85.14	8.34846	0.201497	3021.04	0.3895	0.5439	0.998556	1434451	48442	99.3792	1507267	1200.63	5.3701
Minxian	0.2314	14145	0.317805	10034	0.740828	707300	73.9344	2.53284	0.29099	314.44	0.137	1	0.621739	475072	14151	53.4096	404651	531.75	1.96167
Ningxian	0.3234	31367	0.207344	17784	0.683872	1356698	82.8849	2.57605	0.609499	1789.98	0.3144	0.96	0.915673	731719	18024	125.959	607671	1049.11	3.5675
Pingchuan	0.6953	36008	0.890429	37652	0.917589	867773	86.1692	8.59	0.476995	1023.23	0.1639	0.8821	0.9394	696707	42739	47.9129	694444	1894.98	12.0411
Qilihe	0.8766	12034	0.803751	65839	0.987239	4184100	72.0055	9.60269	1.0738	493.844	0.2624	0.9857	0.501737	1780955	68913	50.6425	4857785	2231.42	22.9637
Qinan	0.3388	19374	0.768255	19142	0.737487	1458694	69.566	2.87648	0.95247	1801.3	0.342	0.8439	0.998556	767405	16033	69.7192	585436	664.577	5.3701
Qinzhou	0.6558	39715	0.705659	31394	0.943948	3824470	79.165	3.09159	1.14005	2060.24	0.3895	0.5439	0.998556	2495762	75938	98.323	1884782	1688.95	5.3701
Qingshui	0.3293	24521	0.255138	17345	0.742602	631408	79.0875	3.63305	0.965209	1480.56	0.362	0.9439	0.998556	474619	13328	48.3356	236860	887.052	5.3701
Qingcheng	0.4057	23401	0.364551	43605	0.860899	1035800	88.5089	3.31614	0.59584	3104.22	0.1681	0.96	0.915673	695675	12446	24.8398	979003	3724.8	3.5675
Tianzhu	0.4637	26910	0.35606	22436	0.730708	335714	93.3043	4.72376	0.355534	1013.41	0.2226	0.8569	0.953938	434678	13667	49.6105	356937	2230.28	5.60881
Tongwei	0.2709	17769	0.400016	16933	0.801591	744526	79.041	2.6769	0.723616	556.931	0.264	1	0.959677	615556	16282	56.7109	438698	683.818	1.96167
Weiyuan	0.2549	28013	0.278439	10480	0.609039	446458	72.1943	3.76133	0.719942	632.225	0.164	1	0.65	562950	9592	51.808	260142	585.007	1.96167
Wushan	0.3603	28183	0.463904	18042	0.620792	1040023	70.7456	3.52641	1.11885	3101.38	0.13	0.5439	0.998556	1203992	14320	55.5952	406018	684.331	5.3701
Xifeng	0.6194	15549	0.529239	48140	0.97136	3433688	93.8993	8.28025	1.86431	1201.32	0.3204	0.96	0.915673	2344316	72601	110.613	2413369	1977.6	3.5675
Xigu	0.9181	18050	0.877757	99015	0.992567	2529928	96.393	4.79029	0.906494	256.439	0.3694	0.9857	0.921737	1821194	78427	56.6689	3885453	2414.57	22.9637
Xiahe	0.322	27298	0.242221	16305	0.654985	131100	82.6263	2.07726	0.0678264	1330.48	0.0967	0.5203	0.497557	310583	6290	34.4317	148690	1365.93	7
Yongdeng	0.4864	3915	0.542962	30749	0.861555	892224	74.6239	5.07639	0.537531	719.873	0.1494	0.8957	0.461737	737516	26837	197.978	981440	1649.88	22.9637
Yongjing	0.525	20972	0.508027	33484	0.770218	767404	71.9632	3.6099	0.563305	1561.7	0.1326	0.5149	0.9031	986654	22809	32.1884	466023	2037.96	6.5
Yuzhong	0.4423	9911	0.489581	21195	0.875194	831283	65.577	2.90411	0.952568	737.113	0.1994	0.4457	0.521737	1642369	22910	110.952	1554612	1693.87	22.9637
Zhangjiachuan	0.3004	13625	0.413081	12682	0.678192	699058	59.4611	5.26032	1.65473	1165.37	0.2412	0.8439	0.85	402468	12800	34.8266	209603	473.615	5.3701
Zhangxian	0.3083	16162	0.575427	12602	0.751183	404532	86.288	2.49549	0.585213	303.715	0.264	1	0.559441	376320	9073	30.6402	187945	988.856	1.96167
Zhenyuan	0.2898	28438	0.469077	18930	0.678462	882236	88.49	2.55527	0.633143	1245.35	0.1718	0.9	0.915673	669676	15126	86.6224	536068	638.662	3.5675
Zhengning	0.4122	17722	0.444148	14241	0.772908	697665	78.1589	3.22198	0.265152	1482.38	0.1887	0.96	0.95	627115	8719	36.4463	190525	654.419	3.5675
Zhuanglang	0.2836	25175	0.346713	24388	0.731428	960520	96.371	5.19056	0.899549	931.621	0.347	0.95	0.85	697580	28325	51.9739	431125	1102.21	6.37962
Zhuoni	0.3088	20791	0.232613	18487	0.803078	225818	86.6368	3.10954	0.23273	1866.63	0.0967	0.5203	0.497557	233390	8721	25.0033	233327	947.849	7
